# Supplementary material for: Evaluation of the QoS policy model of an ordinary 5G smart city cluster with predominant URLLC and eMBB traffic
Source: PLoS One. 2023 Dec 8;18(12):e0295252. doi: 10.1371/journal.pone.0295252 (PMC10707587; doi:10.1371/journal.pone.0295252)
Supplement: S1 Data — (XLS) [file pone.0295252.s001.xls]

## Sheet: For Fig1
Te	Pu, EM	Pu, AM	Phu, EM	Phu, AM
10	1.63037e-09	5.06936e-09	4.08595e-10	3.83878e-09
20	1.89571e-09	7.46011e-09	1.2818e-09	6.55444e-09
30	7.04518e-09	1.3606e-08	6.64946e-09	1.28031e-08
40	3.58332e-08	2.56116e-08	3.55293e-08	2.48398e-08
50	1.66965e-07	4.49222e-08	1.66703e-07	4.41587e-08
60	6.58181e-07	7.03534e-08	6.57938e-07	6.95918e-08
70	2.15079e-06	9.75989e-08	2.15056e-06	9.68376e-08
80	5.79051e-06	1.21224e-07	5.79028e-06	1.20463e-07
90	1.2855e-05	1.37699e-07	1.28548e-05	1.36938e-07
100	2.36734e-05	1.46838e-07	2.36731e-05	1.46077e-07
110	3.65635e-05	1.5078e-07	3.65633e-05	1.50019e-07
120	4.64357e-05	1.51979e-07	4.64357e-05	1.51218e-07

## Sheet: For Fig2
Te	Pe, EM	Pe, AM	Phe, EM	Phe, AM
10	0.83874	0.83757	3.7778e-08	3.4384e-09
20	0.43536	0.46207	4.50956e-08	6.56316e-09
30	0.24505	0.19854	7.25459e-08	1.28211e-08
40	0.11721	0.06786	1.53606e-08	2.48803e-08
50	0.0169	0.01879	4.04312e-08	4.42521e-08
60	0.00897	0.00432	1.17164e-08	6.98093e-08
70	0.00427	0.000846798	3.30711e-08	9.73448e-08
80	0.000182383	0.000144218	8.44834e-07	1.21647e-07
90	7.00046e-05	2.17927e-06	1.90211e-06	1.39699e-07
100	2.43698e-05	3.04947e-06	3.80323e-06	1.52529e-07
110	7.83341e-06	4.9698e-07	7.00469e-06	1.65051e-07
120	8.05375e-07	1.86294e-07	9.15432e-06	1.86294e-07

## Sheet: For Fig3
Te	AVG(C), EM	AVG(C), AM
10	27.8351	27.7219
20	31.4613	30.5508
30	33.1007	32.4994
40	33.5174	33.4622
50	33.955	33.8232
60	34.0023	33.9226
70	34.0934	33.9552
80	34.1145	33.9604
90	34.115	33.9613
100	34.115	33.9614
110	34.1152	33.9614
120	34.1153	33.9614

## Sheet: For Fig4
Te	lgPu	lgPhu
20	-14.0811	-16.21
30	-14.0811	-15.895
40	-14.0811	-15.5418
50	-14.0525	-15.179
60	-14.043	-14.8735
70	-13.9857	-14.6253
80	-13.9093	-14.4153
90	-13.8711	-14.2339
100	-13.7852	-14.1098
110	-13.747	-14.0239
120	-13.7279	-13.9666

## Sheet: For Fig5
Te	lgPe	lgPhe
10	-0.0459	-11.2844
20	-0.31885	-11.0757
30	-0.68353	-10.7294
40	-1.18579	-10.3601
50	-1.75696	-9.96795
60	-2.37387	-9.59862
70	-3.08261	-9.22938
80	-3.8601	-8.86011
90	-4.61473	-8.46788
100	-5.52983	-8.14451
110	-6.44496	-7.75235
120	-7.33721	-7.38305

## Sheet: For Fig6
Te	ηu=15	ηu=20
10	29.2933	34.09
20	32.0256	36.9935
30	33.987	38.9548
40	35.0063	39.9742
50	35.3403	40.3939
60	35.3319	40.3853
70	35.4089	40.4623
80	35.4001	40.5394
90	35.3918	40.4451
100	35.3832	40.4367
110	35.3746	40.5138
120	35.366	40.4195

## Sheet: For Fig7
Te, Ne	lgPu(QoSc)	lgPu(QoSa)	lgPhu(QoSc)	lgPhu(QoSc)
10	-6.7781	-8.29971	-9.41618	-8.47977
20	-6.68588	-8.16138	-9.31214	-8.27168
30	-6.50144	-7.86167	-9.13006	-7.93353
40	-6.29395	-7.60807	-8.86994	-7.67341
50	-6.0634	-7.35447	-8.63584	-7.38728
60	-5.83285	-7.17003	-8.42775	-7.23121
70	-5.69452	-7.0317	-8.21965	-7.07514
80	-5.57925	-6.91643	-8.01156	-6.9711
90	-5.51009	-6.87032	-7.95954	-6.91908
100	-5.46398	-6.82421	-7.85549	-6.89306
110	-5.41787	-6.84726	-7.77746	-6.86705
120	-5.39481	-6.84726	-7.75145	-6.86705

## Sheet: For Fig8
Te, Ne	lgPe(QoSc)	lgPe(QoSa)	lgPhe(QoSc)	lgPhe(QoSa)
10	-0.02053	-0.08211	-5.17245	-8.41383
20	-0.10264	-0.3695	-5.05513	-8.15858
30	-0.22581	-0.69795	-4.91496	-7.88041
40	-0.41056	-1.17009	-4.68273	-7.62529
50	-0.67742	-1.74487	-4.51947	-7.34705
60	-0.98534	-2.38123	-4.31026	-7.11489
70	-1.37537	-3.07918	-4.19308	-6.99767
80	-1.80645	-3.87977	-4.07579	-6.90338
90	-2.27859	-4.70088	-4.00458	-6.90107
100	-2.81232	-5.58358	-3.97932	-6.80687
110	-3.40762	-6.36364	-3.97694	-6.78164
120	-3.9824	-6.71261	-3.95175	-6.73332

## Sheet: For Fig9
Te, Ne	AVG(C)(QoSc)	AVG(C)(QoSa)
10	26.0951	27.4889
20	27.6285	30.3385
30	29.4715	32.3362
40	31.0818	33.4824
50	32.228	33.6994
60	33.0642	33.8385
70	33.3584	33.9779
80	33.6529	33.9625
90	33.7574	33.947
100	33.8541	33.947
110	33.947	33.947
120	33.947	33.947
